# Supplementary material for: Small molecule modulation of the Drosophila Slo channel elucidated by cryo-EM
Source: Nat Commun. 2021 Dec 9;12:7164. doi: 10.1038/s41467-021-27435-w (PMC8660915; doi:10.1038/s41467-021-27435-w)
Supplement: Supplementary file 9 — Source Data [file 41467_2021_27435_MOESM9_ESM.xlsx]

## Sheet: Figure S5A
Raisch et al.; Source Data Fig. S5A
Raw data		Individual measurements
Concentration of verruculogen [M]	n	1	2	3	4	5	6	7	8	9	10	11	12	13	Mean	Standard error of mean
1e-14	11	93.12	90.73	99.59	113.4	95.69	138.18	114.62	126.29	95.38	74.01	77.38			101.672	5.93291
1e-11	8	98.2	96.56	82.05	111	96.99	115.19	104.43	89.74						99.27	3.82357
1e-10	10	125.62	102.42	77.68	73.18	97.28	98.58	96.74	95.77	122.08	102.46				99.181	5.16886
1e-09	10	95.35	104.67	74.63	100.52	94.44	97.48	96.22	119.74	91.43	104.39				97.887	3.61575
3e-09	8	101.4	76.68	43.25	110.28	81.67	110	87.67	108.03						89.8725	8.13282
1e-08	13	53.22	76.87	39	55.17	42.31	73.39	72.74	30.56	116.95	41.24	6.47	55.15	37.4	53.8823	7.52116
1e-07	11	27.83	12.54	11.81	22.28	21.94	11.24	18.12	29.45	10.78	28.94	21.72			19.6955	2.19388
1e-06	11	15.25	30.95	50.52	38.2	34.29	44.84	61.95	52.15	12.22	30.47	45.99			37.8936	4.61564
Normalized*		Individual measurements
Concentration of verruculogen [M]	n	1	2	3	4	5	6	7	8	9	10	11	12	13	Mean	Standard error of mean
1e-14	11	91.5888	89.2381	97.9524	111.535	94.1165	135.908	112.735	124.213	93.8116	72.793	76.1076			100	5.83535
1e-11	8	96.5853	94.9722	80.7008	109.175	95.3952	113.296	102.713	88.2644						97.6377	3.7607
1e-10	10	123.554	100.736	76.4027	71.9767	95.6804	96.959	95.1493	94.1952	120.073	100.775				97.5501	5.08387
1e-09	10	93.7821	102.949	73.4028	98.8671	92.8871	95.8771	94.6378	117.771	89.9266	102.673				96.2774	3.55629
3e-09	8	99.7327	75.4191	42.5388	108.467	80.3271	108.191	86.2284	106.254						88.3947	7.99909
1e-08	13	52.3449	75.606	38.3587	54.2628	41.6143	72.1832	71.5439	30.0575	115.027	40.5619	6.36361	54.2432	36.785	52.9963	7.39749
1e-07	11	27.3724	12.3338	11.6158	21.9136	21.5792	11.0552	17.822	28.9657	10.6027	28.4641	21.3629			19.3716	2.15781
1e-06	11	14.9992	30.4411	49.6893	37.5719	33.7262	44.1027	60.9313	51.2925	12.0191	29.969	45.2338			37.2705	4.53974
*Normalized to mean value of 10^-14 M verruculogen set to 100

## Sheet: Figure S6A
Raisch et al.; Source Data Fig. S6A
Raw data		Individual measurements
Concentration of emodepside [M]	n	1	2	3	4	5	6	7	8	9	10	11	12	13	14	15	16	Mean	Standard error of mean
1e-08	13	1	1.1	1.3	0.9	0.9	1.2	1	1.1	1.2	1.1	1.1	0.7	0.8				1.03077	0.0472101
3e-08	15	0.8	0.9	1.3	0.7	1.1	1.2	1	1.2	1.1	0.7	0.9	1	1	1.66667	1		1.03778	0.0637345
1e-07	12	1	1	1.11111	1.2	1.125	1	1	1	0.9	1.2	0.7	1.3					1.04468	0.0455621
3e-07	12	1.4	1	2.5	1.66667	1.28571	2	1.5	1.66667	2.3	1.9	2	1.8					1.75159	0.122843
1e-06	16	3	1.5	2	2.5	3	3.5	7	3	2.25	2	1.66667	1.66667	2.5	2	2.66667	2.4	2.66563	0.321457
3e-06	16	2	5.83333	3.6	3	2.4	3.33333	8.5	4	5	4	3	1.75	7	2.14286	4	3	3.90997	0.466178
1e-05	16	10	3	2.5	14	4.5	8	3.5	5	12	5	5.625	4	5	4.33333	4	3.4	5.86615	0.841976
Normalized*		Individual measurements
Concentration of emodepside [M]	n	1	2	3	4	5	6	7	8	9	10	11	12	13				Mean	Standard error of mean
1e-08	13	17.047	18.7517	22.1611	15.3423	15.3423	20.4564	17.047	18.7517	20.4564	18.7517	18.7517	11.9329	13.6376				17.5715	0.80479
3e-08	15	13.6376	15.3423	22.1611	11.9329	18.7517	20.4564	17.047	20.4564	18.7517	11.9329	15.3423	17.047	17.047	28.4116	17.047		17.691	1.08648
1e-07	12	17.047	17.047	18.9411	20.4564	19.1778	17.047	17.047	17.047	15.3423	20.4564	11.9329	22.1611					17.8086	0.776696
3e-07	12	23.8658	17.047	42.6174	28.4116	21.9175	34.0939	25.5705	28.4116	39.208	32.3892	34.0939	30.6845					29.8593	2.09409
1e-06	16	51.1409	25.5705	34.0939	42.6174	51.1409	59.6644	119.329	51.1409	38.3557	34.0939	28.4116	28.4116	42.6174	34.0939	45.4586	40.9127	45.4408	5.47986
3e-06	16	34.0939	99.4406	61.3691	51.1409	40.9127	56.8232	144.899	68.1879	85.2348	68.1879	51.1409	29.8322	119.329	36.5292	68.1879	51.1409	66.6531	7.94693
1e-05	16	170.47	51.1409	42.6174	238.658	76.7114	136.376	59.6644	85.2348	204.564	85.2348	95.8892	68.1879	85.2348	73.8702	68.1879	57.9597	100	14.3531
*Normalized to mean value of 10^-5 M emodepside set to 100

## Sheet: Figure S8A
Raisch et al.; Source Data Fig. S8A
Raw data		Individual measurements
Concentration of verruculogen [M]	n	1	2	3	4	5	6	7	8	9	10	11			Mean	Standard error of mean
1e-14	7	96.95	87.38	136.16	100.31	110.54	101.91	98.63							104.554	5.8709
3e-08	9	101.56	107.93	75.19	105.15	82.75	99.33	99.68	104.12	89.97					96.1867	3.7122
1e-07	7	81.9	93.77	99.97	101.62	94.09	91.05	110.83							96.1757	3.44685
3e-07	6	112.26	121.11	86.17	82.88	101.26	125.13								104.802	7.24585
1e-06	7	106.21	106.45	105.12	78.44	94.53	111.73	88.27							98.6786	4.53583
3e-06	9	87.74	125.31	89.51	96.59	101.05	96.64	95.7	87.4	91.6					96.8378	3.87796
1e-05	7	124.49	99.44	95.58	76.08	127.94	84.42	91.46							99.9157	7.38086
3e-05	11	83.6	90.44	87.08	96.25	87.82	81.53	85.54	85.37	80.51	83.29	90.46			86.5355	1.38113
Normalized*		Individual measurements
Concentration of verruculogen [M]	n	1	2	3	4	5	6	7	8	9	10	11			Mean	Standard error of mean
1e-14	11	92.7269	83.5738	130.229	95.9406	105.725	97.4709	94.3338							100	4.47936
1e-11	8	97.1361	103.229	71.9148	100.57	79.1455	95.0033	95.338	99.5846	86.051					91.9969	3.76588
1e-10	10	78.3325	89.6855	95.6154	97.1935	89.9915	87.0839	106.002							91.9864	2.75822
1e-09	10	107.37	115.835	82.4165	79.2698	96.8492	119.679								100.237	5.36813
3e-09	8	101.584	101.813	100.541	75.0232	90.4124	106.863	84.425							94.3802	4.05807
1e-08	13	83.9181	119.852	85.611	92.3826	96.6484	92.4305	91.5314	83.5929	87.61					92.6196	3.08611
1e-07	11	119.067	95.1085	91.4166	72.766	122.367	80.7427	87.4761							95.5635	5.63142
1e-06	11	79.9585	86.5005	83.2869	92.0574	83.9946	77.9786	81.814	81.6514	77.0031	79.662	86.5196			82.7661	1.32097
*Normalized to mean value of 10^-14 M verruculogen set to 100

## Sheet: Figure S8B
Raisch et al.; Source Data Fig. S8B
Raw data		Individual measurements
Concentration of emodepside [M]	n	1	2	3	4	5	6	7	8	9	10	11	12	13	Mean	Standard error of mean
3e-08	10	5.05e-11	4.78e-11	4.61e-11	3.24e-11	2.04e-10	6.6e-11	3.08e-11	4.44e-11	5.34e-11	1.04e-10				6.794e-11	1.64692e-11				5.20803e-11	0
1e-07	10	5.74e-11	2.29e-11	1.61e-11	8.17e-11	3.77e-11	1.89e-11	-4.25e-11	1.45e-11	8.9e-11	7.33e-11				3.69e-11	1.25725e-11				3.97577e-11	0
3e-07	12	4.62e-11	3.9e-11	3.09e-11	3.8e-11	4.63e-11	4.15e-11	6.01e-11	1.75e-11	2.88e-11	1.17e-10	1.29e-10	4.02e-11		5.2875e-11	9.94863e-12				3.44631e-11	0
1e-06	10	3.26e-11	4.6e-11	5.57e-11	4.42e-11	7.47e-11	5.63e-11	4.8e-11	5.93e-11	4.02e-11	6.78e-11				5.248e-11	4.05043e-12				1.28086e-11	0
3e-06	13	2.94e-11	3.83e-11	5.39e-11	5.86e-11	5.64e-11	4.7e-11	6.07e-11	7.17e-11	5.53e-11	4.56e-11	4.21e-11	5.24e-11	6.72e-11	5.22e-11	3.23671e-12				1.16701e-11	0
1e-05	10	7.64e-11	8.35e-11	3.16e-11	3.25e-11	4.58e-11	6.1e-11	4.07e-11	2.79e-11	6.65e-11	5.76e-11				5.235e-11	6.1935e-12				1.95856e-11	0
3e-05	9	6.5e-11	7.03e-11	2e-11	5.89e-11	3.33e-11	8.31e-11	6.39e-11	5.12e-11	5.43e-11					5.55556e-11	6.37504e-12				1.91251e-11	0
Normalized*		Individual measurements
Concentration of emodepside [M]	n	1	2	3	4	5	6	7	8	9	10	11	12	13	Mean	Standard error of mean
3e-08	10	8.60872e-10	8.14845e-10	7.85865e-10	5.52322e-10	3.47758e-09	1.1251e-09	5.25047e-10	7.56885e-10	9.10308e-10	1.77288e-09				1.15817e-09	2.8075e-10
1e-07	10	9.78496e-10	3.90376e-10	2.74456e-10	1.39274e-09	6.42671e-10	3.22188e-10	-7.24496e-10	2.47181e-10	1.51718e-09	1.24954e-09				6.29033e-10	2.14323e-10
3e-07	12	7.8757e-10	6.64832e-10	5.26751e-10	6.47785e-10	7.89275e-10	7.07449e-10	1.02452e-09	2.98322e-10	4.90953e-10	1.9945e-09	2.19906e-09	6.85288e-10		9.01358e-10	1.69594e-10
1e-06	10	5.55731e-10	7.84161e-10	9.49516e-10	7.53476e-10	1.27341e-09	9.59744e-10	8.18254e-10	1.01089e-09	6.85288e-10	1.15578e-09				8.94625e-10	6.90475e-11
3e-06	13	5.01181e-10	6.52899e-10	9.18832e-10	9.98952e-10	9.61449e-10	8.01207e-10	1.03475e-09	1.22227e-09	9.42697e-10	7.77342e-10	7.17677e-10	8.93261e-10	1.14556e-09	8.89852e-10	5.51761e-11
1e-05	10	1.30239e-09	1.42342e-09	5.38684e-10	5.54026e-10	7.80751e-10	1.03987e-09	6.93812e-10	4.7561e-10	1.13362e-09	9.81905e-10				8.92409e-10	1.0558e-10
3e-05	9	1.10805e-09	1.1984e-09	3.40939e-10	1.00407e-09	5.67664e-10	1.4166e-09	1.0893e-09	8.72805e-10	9.2565e-10					9.47054e-10	1.08675e-10
*Values were normalized to Slo with 3*10^-5 M emodepside in the absence of Verruculogen
